# Supplementary material for: Measurement and Modeling of Ship-Related Ultrafine Particles and Secondary Organic Aerosols in a Mediterranean Port City
Source: Toxics. 2023 Sep 11;11(9):771. doi: 10.3390/toxics11090771 (PMC10535743; doi:10.3390/toxics11090771)
Supplement: Supplementary file 1 [file toxics-11-00771-s001.zip]

Archive with 1 entries (1 files):
- toxics-2569312-supplementary.pdf
